# Supplementary material for: Calcium Phosphate Loaded with Curcumin Prodrug and Selenium Is Bifunctional in Osteosarcoma Treatments
Source: J Funct Biomater. 2024 Nov 3;15(11):327. doi: 10.3390/jfb15110327 (PMC11594945; doi:10.3390/jfb15110327)
Supplement: Supplementary file 1 [file jfb-15-00327-s001.zip]

Archive with 1 entries (1 files):
- jfb-3241872-supplementary.pdf
